# Supplementary material for: Evaluation of Nanoparticle-Based Plasma Enrichment on Individuals with Primary and Metastatic Pancreatic Cancer
Source: Cancers (Basel). 2025 Nov 25;17(23):3765. doi: 10.3390/cancers17233765 (PMC12691180; doi:10.3390/cancers17233765)
Supplement: Supplementary file 1 [file cancers-17-03765-s001.zip]

Archive with 1 entries (1 files):
- cancers-3929631-supplementary.pdf
